# Supplementary material for: Did climate determine Late Pleistocene settlement dynamics in the Ach Valley, SW Germany?
Source: PLoS One. 2019 May 2;14(5):e0215172. doi: 10.1371/journal.pone.0215172 (PMC6497257; doi:10.1371/journal.pone.0215172)
Supplement: S1 Appendix — (XLSX) [file pone.0215172.s001.xlsx]

## Sheet: Supplementary Material Table 1
Supplementary Material Table 1: Infernior m1 Length of Arvicola from Hohle Fels cave and other key sites.
Site	NISP	Minimum	Maximum	Average
HF Aurignaciian	5	3.57	4.83	4.1
HF Middle Paleolithic	5	4.11	4.73	4.34
GK Aurignacian	2	3.749	3.749	3.749
GK Sterile	1	3.784	3.784	3.784
GK Middle Paleolithic	8	2.969	4.08	3.65956
Brillenhöhle IV	9	3.5	3.9	3.65
Villa Seckendorff	58	3.2	4.32	3.79
Burgtonna ß SK	65	3.19	4.44	3.76
Weinberghöhle C ß E	28	3.7	4.4	4.06
Gönnersdorf	112	3.74	4.59	3.92
Kogelstein	166	3.35	4.62	3.91
Brillenhöhle V	8	3.9	4.4	4.15
Brillenhöhle VI	3	3.9	4.3	4.1
Brillenhöhle VII	32	3.7	4.5	4.1

## Sheet: Supplementary Material Table 2
Supplementary Material Table 2: Cranial elements by geological horizon and bucket ID number.
Geological Horizon	7								7a/7aa											8												9												10
Bucket ID#	M1	m2	m2-3/M1-2	M3	mandible	maxilla	p4	Total	m2	M1	m1 frag	m2	m2-3/M1-2	M3	mandible	maxilla	p3	p4	Total	M1	m1	m1-2	m2	m2	m2-3/M1-2	M3	mandible	maxilla	p3	p4	Total	M1	m1-m2	m2	m2	m2-3/M1-2	M3	M3/m3	mandible	maxilla	p3	p4	Total	M1	m2	m2-3/M1-2	M3	mandible	maxilla
861	1			1	2			4
869	2	2			3			7
878		1			1			2
893	3				1	1		5
911	1				2	1		4
923	1				3			4
927		1			3			4
933												1		1					2
934	3	3			5		1	12
938	3		9					12
941					1			1
961			3	1	2			6
965				1				1
971	1				1			2
976	1				1			2
993										1		2		1					4
1015															2				2
1032										3			2	4	1				10
1052										6		3		1	2				12
1064										2			3	1					6
1100										2						1			3
1107										1	1	1			1				4
1110										1		4		1	1				7
1149															1				1
1177															2				2
1195																2			2
1213																												1			1
1217																				3							2				5
1228																				2			3				3				8
1234																				13		1	4			2	8	1			29
1236																				2					1	2	1	1			7
1243																				1							6	1			8
1251																				4			2				6	3			15
1265																				10					12	2	3	3			30
1268																				8			2				12				22
1271																											1				1
1273																				5		1	4			1					11
1278																											3				3
1379									1	6		19		13	4	2			45
1381																				38			2		94	13	19	8	1	1	176
1407										7		2		5	1	1			16
1417																				9			3		12	4	2	1			31
1425																				44			5		80	18	8	17		1	173
1427										2									2
1438																				28		2	5	1	21	8	20	4	1	1	91
1441																				20	1	1	35			16	10	4	1	3	91
1447																				3			1			1	4	3			12
1459																				7			2				8	2			19
1472										3		12		7	1	2			25
1474										13		10		4		2			29
1496										8		6		4	2		1	1	22
1504										1		2			1				4
1521										11		8		3	5	5			32
1523										7		12		7	1	4			31
1532																																6		1		10			1	3			21
1534																																18			1	47	15		10	14	1		106
1536																																17		1		70	12		12	8			120
1540																																32		8		33	3	3	17	3	1	1	101
1544																																10				23			9	2			44
1546																																7				23	1		4	1			36
1559																																17		5		72	5		6	12			117
1561																																6				11			5	2			24
1578																																12		3		21	3		5	5			49
1580																																15		6		22	4		10	3			60
1584																																2				2			3	1			8
1586																																4				19			5				28
1604																																9		1		16	7		3	1			37
1606																																				4			2				6
1629																																3		2		15	1			1			22
1633																																32	114	3			35		18	13	1	1	217
1647																																3		2			1			3			9
1649																																1				1							2
1658																																26		5		33	12		13	8	1	1	99
1662																																1											1
1691																																												4		11	4	3	2
1703																																												1		1
1717																																												3		14	5	1	1
1719																																												1		3		1
1751																																												2		3
1777																																												5	1	17	1	1	1
1808																																														1
1810																																												1	1	1			1
1832																																														1
1858																																												1		2
1867																																												2
1878																																																	1
1889																																												1			1
1901																																												3		1		2
1906																																														1	1	1
1919																																												1		2		1
1926																																													1
1930																																														3
2004																																												3
2009																																														1			1
2017																																														3			1
2028																																														3			1
2051																																														3
2104
2109
2113
2118
2129
2134
2142
2148
2153
2163
2178
2196
2198
2213
2223
2227
2232
2240
2242
2247
2257
2260
2267
2279
2288
2296
2339
2346
2354
2373
2382
2393
2413
2423
2426
2432
2437
2445
2457
2466
2476
2485
2488
Grand Total	16	7	12	3	25	2	1	66	1	74	1	82	5	52	25	19	1	1	261	197	1	5	68	1	220	67	116	49	3	6	733	221	114	37	1	422	99	3	123	80	4	3	1107	28	3	71	12	10	9
[truncated: 28 more columns]

## Sheet: Supplementary Material Table 3
Supplementary Material Table 3: Post-cranial elements and incisors by geological horizon and bucket ID number.
Geological Horizon	7														7a/7aa														8														9
Bucket ID#	astragalus	calcaneus	femur	humerus	incisor	metapodia	pelvis	phalanx	radius	rib	tibia	ulna	vertebrae	Total	calcaneus	femur	humerus	incisor	metapodia	pelvis	phalanx	radius	rib	scapula	tibia	ulna	vertebrae	Total	calcaneus	femur	humerus	incisor	metapodia	pelvis	phalanx	radius	rib	scapula	tibia	ulna	vertebrae	Total	calcaneus	femur	humerus	incisor	metapodia	pelvis	phalanx
808			1	2	1						1			5
823			1								1			2
861					2									2
869			2	1		1		2		1	2	3	1	13
878			1			1								2
884					1						3			4
893			1						1		1			3
898					2		1							3
900				1										1
907							1				1			2
911							2				1			3
917					1	1		1						3
921				1							1			2
923			2	2			1							5
927			2	1	1						2			6
930				1	1									2
934		1	7	4	8	2	3	2	1		5	4		37
938	1	1	6	6	8	3	3	3	2		4	1	1	39
947			2								1			3
954			1											1
959		1	2		1	1	2				1	1	2	11
961			1	1	6		1				1			10
965				1		1					1			3
971			2	2	4		1				3			12
976			1	1	2							1		5
993																3	1	1	2						1			8
1004																2			1						3			6
1015																	1								1			2
1021																1												1
1032																2	1	8	1				1		3	4	1	21
1052																	1	8		2		1	1		1	1		15
1057																1	2	2										5
1064																	4	3	1				1				3	12
1100																1	2	2				1			2	1		9
1107																4	4	7	6	3	1	2	1		11	2	3	44
1110															1	1	3	6	3	1			1		5		2	23
1126																2	1	4		2					6	1		16
1149																1	2	1										4
1173																	1	1										2
1177																4		1		1								6
1189																3	2								1			6
1195																1												1
1208																														1												1
1213																														1	1	2							1		1	6
1217																														1	1	2							2			6
1234																														14	10	23	1	2			1		5	3		59
1236																														3	3	3							6	1		16
1243																														5		3							3			11
1251																														4	4	12		1		1	1		6			29
1257																														4	2	5	1		1				2	1		16
1261																																							1			1
1265																													3	13	14	34	14	5	2			2	24	7		118
1268																														11	3	19	3			1	1	1	11	4	1	55
1271																														4	2			1								7
1273																														11	4	10							2	1	1	29
1379															4	4	7	16	12	3	1	1	1	2	6	3	4	64
1381																														32	27	60	20	11	2	5	11	5	30	15	9	227
1407																	1	9	4	2		1			4	1	1	23
1417																													2	3	10	14	16	5	1	3	5	2	5	5	2	73
1425																													3	21	30	57	45	5	4	6	13	7	39	14	13	257
1438																														22	17	37	7	11	1	2		1	14	1	4	117
1441																													8	22	20	21	41	14	4	9	3	5	24	15	16	202
1447																														5	7	7		1		1			4	1		26
1459																														18	3	13	9	1		2			4	5		55
1472																4	5	8	6	2			3		4	3	5	40
1474																4	1	6	1			1			5	1	1	20
1480																																															1
1496																2	3	6	2	2	2			1	3	2		23
1504																		1										1
1507																								1				1
1521															1	11	8	25	17	6	4		3	4	12	4	3	98
1523															2	7	3	10	7	3	2	1	2	2	2	2	2	45
1532																																												12	10	25	15	4	3
1534																																											2	26	27	32	55	8	7
1536																																											2	18	18	57	42	15	3
1540																																											2	18	12	37	35	6	5
1544																																												10	4	28	10	2
1546																																												8	5	13	11	1	6
1559																																											13	24	25	30	66	8	12
1561																																											1	5	8	22	20	8	4
1578																																												7	3	19	5	4	2
1580																																												7	10	18	10	4	1
1584																																													2	7	2
1586																																												5	11	10	6	3
1604																																											3	5	8	6	4		2
1606																																												2	3	2		3
1629																																												3	2	10	5		2
1633																																											28	45	46	59	135	28	18
1647																																													1	4		1
1649																																												4	1	1	1
1658																																												24	30	60	55	10	4
1662																																												1	1
1691
1703
1717
1719
1751
1777
1787
1808
1810
1832
1858
1867
1878
1889
1901
1906
1913
1919
1926
1930
1934
1936
1945
1961
1971
1980
1992
2004
2009
2017
2028
2042
2051
2104
2109
2113
2118
2129
2134
2142
2148
2153
2163
2178
2196
2198
2205
2213
2223
2227
2232
2240
2242
2247
2257
2260
2267
2279
2288
2296
2339
2346
2354
2373
2382
2393
2413
2423
2426
2432
2437
2445
2457
2466
2476
2485
2488
Grand Total	1	3	32	24	38	10	15	8	4	1	29	10	4	179	8	58	53	125	63	27	10	8	14	10	70	25	25	496	16	195	158	322	157	57	15	30	35	23	183	73	47	1311	51	224	227	440	478	105	69
[truncated: 51 more columns]
